# Supplementary material for: Elevated Temperature May Affect Nectar Microbes, Nectar Sugars, and Bumble Bee Foraging Preference
Source: Microb Ecol. 2021 Oct 1;84(2):473–82. doi: 10.1007/s00248-021-01881-x (PMC9436853; doi:10.1007/s00248-021-01881-x)
Supplement: Supplementary file 1 — Supplementary file1 (XLSX 51 KB) [file 248_2021_1881_MOESM1_ESM.xlsx]

## Sheet: Sheet1
		Sample →	KARBlank	27.35C	27.8C	32.1C	32.29C	32.59C	32.8C	27.1	27.11	27.12	27.13	27.14	27.15	27.16	27.17	27.19	27.2	27.21	27.22	27.23	27.24	27.25	27.26	27.27	27.28	27.29	27.3	27.35	27.5	27.6	27.7	27.8	27.9	32.17	32.19	32.2	32.21	32.22	32.23	32.24	32.25	32.26	32.27	32.28	32.29	32.3	32.31
		Treatment →	Blank	Ambient (27˚C)	Ambient (27˚C)	Heated (32˚C)	Heated (32˚C)	Heated (32˚C)	Heated (32˚C)	Ambient (27˚C)	Ambient (27˚C)	Ambient (27˚C)	Ambient (27˚C)	Ambient (27˚C)	Ambient (27˚C)	Ambient (27˚C)	Ambient (27˚C)	Ambient (27˚C)	Ambient (27˚C)	Ambient (27˚C)	Ambient (27˚C)	Ambient (27˚C)	Ambient (27˚C)	Ambient (27˚C)	Ambient (27˚C)	Ambient (27˚C)	Ambient (27˚C)	Ambient (27˚C)	Ambient (27˚C)	Ambient (27˚C)	Ambient (27˚C)	Ambient (27˚C)	Ambient (27˚C)	Ambient (27˚C)	Ambient (27˚C)	Heated (32˚C)	Heated (32˚C)	Heated (32˚C)	Heated (32˚C)	Heated (32˚C)	Heated (32˚C)	Heated (32˚C)	Heated (32˚C)	Heated (32˚C)	Heated (32˚C)	Heated (32˚C)	Heated (32˚C)	Heated (32˚C)	Heated (32˚C)
ASV ID ↓	Taxonomy ↓	Total Read count ↓ Microbial Treatment →	Blank	Sterile	Sterile	Sterile	Sterile	Sterile	Sterile	Microbes	Microbes	Microbes	Microbes	Microbes	Microbes	Microbes	Microbes	Microbes	Microbes	Microbes	Microbes	Microbes	Microbes	Microbes	Microbes	Microbes	Microbes	Microbes	Microbes	Microbes	Microbes	Microbes	Microbes	Microbes	Microbes	Microbes	Microbes	Microbes	Microbes	Microbes	Microbes	Microbes	Microbes	Microbes	Microbes	Microbes	Microbes	Microbes	Microbes
33af2d6d931b0c86e764f70dfc5b0533	Fructobacillus pseudoficulneus strain LC 51 16S ribosomal RNA gene, partial sequence	93323	0	0	0	0	0	171	0	5272	1363	783	987	1119	1006	1144	1800	1392	853	1143	1089	1760	1696	1289	1083	1202	2282	586	1441	757	1225	997	1189	1202	1114	723	1134	1598	814	1012	1328	1558	1022	1044	730	1454	1277	1287	5385
d6bb0f269377cc6b30ee1039020d549b	Fructobacillus pseudoficulneus strain LC 51 16S ribosomal RNA gene, partial sequence	92913	0	0	0	0	0	0	0	5778	1461	771	1045	1086	991	1164	1852	1151	764	941	941	1848	1782	1333	1219	1278	2423	499	1181	524	1190	881	1256	1352	1193	814	1524	2223	957	1263	1461	2090	1258	1278	954	1848	974	983	5383
73a34f4ab6f5f7a7bd847674215dc3ce	Fructobacillus pseudoficulneus strain LC 51 16S ribosomal RNA gene, partial sequence	26832	0	0	0	0	0	0	0	1584	446	230	247	313	280	362	520	333	197	262	249	562	558	366	342	387	748	156	345	169	349	278	392	343	337	229	408	590	300	355	399	562	376	339	261	497	301	293	1570
6251cbb7f248e47843694d7b03cc56f6	Fructobacillus pseudoficulneus strain LC 51 16S ribosomal RNA gene, partial sequence	25414	0	0	0	0	0	0	0	1414	393	242	306	321	268	331	488	401	219	299	290	526	474	357	311	321	621	170	367	0	349	305	312	325	312	187	311	448	235	261	0	444	265	305	224	390	336	376	1528
c652262afa63a77bdf2e91d62d9df6db	Lactobacillus apinorum strain Fhon13N 16S ribosomal RNA gene, partial sequence	881	0	0	0	0	0	509	136	0	0	0	0	0	0	0	0	0	0	0	0	23	0	0	0	0	0	0	0	0	0	0	0	0	0	70	0	0	0	34	0	0	0	0	0	0	0	0	109
925e74e3fa7e56911a4622368d043886	Acinetobacter proteolyticus strain NIPH 809 16S ribosomal RNA, partial sequence	433	0	21	0	65	0	0	0	0	109	56	48	0	0	0	0	0	0	0	0	0	0	0	0	0	0	0	0	0	0	0	6	0	0	0	0	0	0	0	0	0	0	0	45	0	0	0	0
0e53817c8475616d6533d2e31ad3a070	Acinetobacter proteolyticus strain NIPH 809 16S ribosomal RNA, partial sequence	334	0	0	0	0	0	0	0	0	0	0	0	60	27	60	0	0	0	0	0	0	0	0	16	0	0	0	0	0	25	50	0	0	0	0	0	0	0	0	0	0	0	0	0	0	0	0	0
ef070e73c0761335a54f5487f17d2594	Methylobacterium indicum strain SE2.11 16S ribosomal RNA, partial sequence	306	0	0	85	0	160	61	0	0	0	0	0	0	0	0	0	0	0	0	0	0	0	0	0	0	0	0	0	0	0	0	0	0	0	0	0	0	0	0	0	0	0	0	0	0	0	0	0
d238d880f63cfb63fd34430e3b5aeba1	Massilia chloroacetimidivorans strain TA-C7e 16S ribosomal RNA, partial sequence	262	0	0	0	0	0	0	262	0	0	0	0	0	0	0	0	0	0	0	0	0	0	0	0	0	0	0	0	0	0	0	0	0	0	0	0	0	0	0	0	0	0	0	0	0	0	0	0
a362c56c98404cb745e0c5b4140b06db	Moraxella osloensis strain DSM 6998 16S ribosomal RNA gene, partial sequence	251	0	0	29	0	202	0	0	0	0	0	0	0	0	0	0	0	0	0	0	0	0	0	0	0	0	0	0	0	0	0	0	0	0	0	0	0	0	0	0	0	0	0	20	0	0	0	0
704a79e8fe49c9bf3023ae6e2ba725fb	Chryseobacterium anthropi strain NF 1366 16S ribosomal RNA gene, partial sequence	243	0	0	0	0	243	0	0	0	0	0	0	0	0	0	0	0	0	0	0	0	0	0	0	0	0	0	0	0	0	0	0	0	0	0	0	0	0	0	0	0	0	0	0	0	0	0	0
e92faaba02db19a9003e67c298b44ffd	Brevundimonas vesicularis strain NBRC 12165 16S ribosomal RNA gene, partial sequence	223	0	0	0	0	180	43	0	0	0	0	0	0	0	0	0	0	0	0	0	0	0	0	0	0	0	0	0	0	0	0	0	0	0	0	0	0	0	0	0	0	0	0	0	0	0	0	0
f633de2a16726fd5e5d693725091add4	Fructobacillus pseudoficulneus strain LC 51 16S ribosomal RNA gene, partial sequence	203	0	0	0	0	0	0	0	0	0	0	0	0	0	0	0	0	0	0	0	0	0	34	0	0	0	0	0	0	0	0	0	0	18	0	0	0	0	0	0	0	0	0	0	0	41	0	0
df90d6a9c2ce5cbbfb98dd30d725ea8c	Methylobacterium indicum strain SE2.11 16S ribosomal RNA, partial sequence	165	0	0	0	0	165	0	0	0	0	0	0	0	0	0	0	0	0	0	0	0	0	0	0	0	0	0	0	0	0	0	0	0	0	0	0	0	0	0	0	0	0	0	0	0	0	0	0
0f6743041ca4a8be07e17a14c655ea5a	Ralstonia solanacearum strain K60-1 16S ribosomal RNA gene, partial sequence	158	0	0	0	0	0	20	0	0	0	0	0	0	0	0	0	18	0	0	0	0	0	0	50	0	26	0	0	0	0	0	0	0	0	0	0	0	0	0	0	0	0	0	0	0	0	0	0
d1b95d8e0b8e868bda2c9b0363222949	Gluconacetobacter takamatsuzukensis strain T61213-20-1a 16S ribosomal RNA gene, partial sequence	143	0	0	0	143	0	0	0	0	0	0	0	0	0	0	0	0	0	0	0	0	0	0	0	0	0	0	0	0	0	0	0	0	0	0	0	0	0	0	0	0	0	0	0	0	0	0	0
b32e8d3fbd1fedef2b8281c32db96bc3	Rhodopseudomonas boonkerdii strain NBRC 106595 16S ribosomal RNA gene, partial sequence	141	0	0	0	0	101	0	0	0	0	0	0	0	0	0	0	0	0	0	0	0	0	0	0	0	0	0	0	0	0	0	0	0	0	0	0	0	0	0	0	0	0	0	0	14	0	0	0
81deedc920f46e68c6b2f9f68de4e149	Agrobacterium fabrum strain C58 16S ribosomal RNA, partial sequence	133	0	0	0	133	0	0	0	0	0	0	0	0	0	0	0	0	0	0	0	0	0	0	0	0	0	0	0	0	0	0	0	0	0	0	0	0	0	0	0	0	0	0	0	0	0	0	0
95ba3a2bf03387f9eeb8bcaaf60f29cc	Corynebacterium accolens strain CNCTC Th1/57 16S ribosomal RNA gene, partial sequence	115	0	0	0	0	0	0	0	0	0	0	0	0	0	0	0	0	0	0	0	0	0	0	0	0	0	0	0	0	0	0	0	0	0	0	0	0	0	0	0	0	0	17	55	0	0	0	0
fcf61f212d0b2c5629cd5437c1f1ed44	Conexibacter woesei strain DSM 14684 16S ribosomal RNA, partial sequence	109	0	0	0	0	0	0	109	0	0	0	0	0	0	0	0	0	0	0	0	0	0	0	0	0	0	0	0	0	0	0	0	0	0	0	0	0	0	0	0	0	0	0	0	0	0	0	0
a52eb97df23d72280040d02c699055c0	Moraxella osloensis strain A1920 16S ribosomal RNA, partial sequence	100	0	0	0	0	70	19	0	0	0	0	0	0	0	0	0	0	0	0	0	0	0	0	0	0	0	0	0	0	0	0	0	0	0	0	0	0	0	0	0	0	0	0	0	0	0	0	0
05da0ab23410df6a9fa380bdf883f27e	Chryseobacterium anthropi strain NF 1366 16S ribosomal RNA gene, partial sequence	86	0	0	0	86	0	0	0	0	0	0	0	0	0	0	0	0	0	0	0	0	0	0	0	0	0	0	0	0	0	0	0	0	0	0	0	0	0	0	0	0	0	0	0	0	0	0	0
7a368e680ac62795f021f4319eeb336d	Lactobacillus apis strain R4B 16S ribosomal RNA gene, partial sequence	83	0	0	0	83	0	0	0	0	0	0	0	0	0	0	0	0	0	0	0	0	0	0	0	0	0	0	0	0	0	0	0	0	0	0	0	0	0	0	0	0	0	0	0	0	0	0	0
15361d0543b639dd74ce4e300f3a66c7	Phreatobacter oligotrophus strain PI_21 16S ribosomal RNA, partial sequence	79	0	0	0	0	0	0	0	0	0	0	0	0	0	0	0	0	0	0	0	0	0	0	0	0	0	0	54	0	0	0	0	15	0	0	0	0	0	0	0	0	0	0	0	0	0	0	0
92c5b44b1651a6d90aff392802897979	Sphingomonas hankookensis strain ODN7 16S ribosomal RNA gene, partial sequence	75	0	0	0	0	75	0	0	0	0	0	0	0	0	0	0	0	0	0	0	0	0	0	0	0	0	0	0	0	0	0	0	0	0	0	0	0	0	0	0	0	0	0	0	0	0	0	0
74e9890b981868b296919a374339c74a	Acinetobacter dijkshoorniae strain JVAP01 16S ribosomal RNA, partial sequence	74	0	0	0	0	0	0	74	0	0	0	0	0	0	0	0	0	0	0	0	0	0	0	0	0	0	0	0	0	0	0	0	0	0	0	0	0	0	0	0	0	0	0	0	0	0	0	0
bcf13978a94e65657cd6827acd06e69b	Fructobacillus pseudoficulneus strain LC 51 16S ribosomal RNA gene, partial sequence	72	0	0	0	0	0	0	0	0	0	0	0	0	0	0	26	0	0	0	46	0	0	0	0	0	0	0	0	0	0	0	0	0	0	0	0	0	0	0	0	0	0	0	0	0	0	0	0
3d242e6c5d24bf3a29006374211123d2	Aerococcus sanguinicola strain CCUG 43001 16S ribosomal RNA gene, partial sequence	72	0	0	0	0	72	0	0	0	0	0	0	0	0	0	0	0	0	0	0	0	0	0	0	0	0	0	0	0	0	0	0	0	0	0	0	0	0	0	0	0	0	0	0	0	0	0	0
e3ae3e7bc689992235176b01b6ee93f3	Acinetobacter septicus strain AK001 16S ribosomal RNA gene, partial sequence	68	0	0	0	0	0	0	0	0	0	0	0	0	0	0	0	0	0	68	0	0	0	0	0	0	0	0	0	0	0	0	0	0	0	0	0	0	0	0	0	0	0	0	0	0	0	0	0
54fdc2432a82c1a3f86bbcc5fc5e574a	Perlucidibaca piscinae strain NBRC 102354 16S ribosomal RNA gene, partial sequence	67	0	0	0	67	0	0	0	0	0	0	0	0	0	0	0	0	0	0	0	0	0	0	0	0	0	0	0	0	0	0	0	0	0	0	0	0	0	0	0	0	0	0	0	0	0	0	0
bc997fb96bf953ce93880c9183e35f93	Nocardioides insulae strain DS-51 16S ribosomal RNA gene, partial sequence	66	0	0	0	0	0	0	0	0	0	0	0	0	0	0	0	0	0	0	0	0	0	0	0	0	0	0	0	0	0	0	0	0	0	66	0	0	0	0	0	0	0	0	0	0	0	0	0
b8b5d6cf9cab69f75931ec97578f4e2a	Arthrobacter echini strain AM23 16S ribosomal RNA, partial sequence	66	0	0	0	0	0	66	0	0	0	0	0	0	0	0	0	0	0	0	0	0	0	0	0	0	0	0	0	0	0	0	0	0	0	0	0	0	0	0	0	0	0	0	0	0	0	0	0
1f62a9390da4e32ebce65447a4995faa	Bartonella apis strain PEB0122 16S ribosomal RNA, partial sequence	62	0	0	5	0	57	0	0	0	0	0	0	0	0	0	0	0	0	0	0	0	0	0	0	0	0	0	0	0	0	0	0	0	0	0	0	0	0	0	0	0	0	0	0	0	0	0	0
8ad98eaff2335e55d69080b2f150c692	Cutibacterium acnes strain ATCC 6919 16S ribosomal RNA, partial sequenceref|NR_113028.1| Propionibacterium acnes strain JCM 6425 16S ribosomal RNA gene,partial sequence	60	0	0	0	0	0	0	0	0	0	0	0	0	0	0	0	0	0	0	0	0	0	0	0	0	0	0	0	0	0	0	0	0	0	0	60	0	0	0	0	0	0	0	0	0	0	0	0
6746d1963500cae0b9cd6987be9ce5e6	Lactobacillus kunkeei strain YH-15 16S ribosomal RNA gene, partial sequence	59	0	0	0	0	0	0	0	0	0	0	0	0	0	0	0	0	0	0	0	0	15	0	0	0	0	0	0	0	0	0	0	0	12	0	0	0	0	0	0	14	0	0	0	0	0	0	0
62b1c98985e464ac108f264837d6bb26	Corynebacterium accolens strain CNCTC Th1/57 16S ribosomal RNA gene, partial sequence	59	0	0	0	0	0	0	0	0	0	0	0	0	0	0	0	0	0	0	0	0	0	0	0	0	0	0	0	0	0	0	0	0	0	0	0	0	0	59	0	0	0	0	0	0	0	0	0
c0db3b19fe1c55e73795ad5c0d977e8e	Snodgrassella alvi strain wkB2 16S ribosomal RNA, complete sequence	54	0	0	8	0	0	6	0	0	0	0	0	0	0	0	0	0	0	0	0	0	0	0	0	0	0	0	0	0	0	0	0	0	0	0	0	0	0	0	0	0	0	0	0	40	0	0	0
0ba45144cdc4874850e6f2c32f4aa6b4	Streptococcus infantis strain GTC 849 16S ribosomal RNA gene, partial sequence	54	0	0	0	0	0	0	0	0	0	0	0	0	0	0	0	0	0	0	0	0	0	0	0	0	0	0	0	0	0	0	0	0	0	0	54	0	0	0	0	0	0	0	0	0	0	0	0
98e65faa02326f2bcab029829912347c	Bradyrhizobium denitrificans strain IFAM 1005 16S ribosomal RNA gene, partial sequence	54	0	0	0	54	0	0	0	0	0	0	0	0	0	0	0	0	0	0	0	0	0	0	0	0	0	0	0	0	0	0	0	0	0	0	0	0	0	0	0	0	0	0	0	0	0	0	0
e07376fe6b854d28db2067a10a3e45b8	Cutibacterium acnes strain ATCC 6919 16S ribosomal RNA, partial sequenceref|NR_113028.1| Propionibacterium acnes strain JCM 6425 16S ribosomal RNA gene,partial sequence	52	0	0	0	0	0	0	0	0	0	0	0	0	0	0	0	0	0	0	0	0	0	0	0	0	0	0	0	0	0	0	0	0	0	0	0	0	0	20	32	0	0	0	0	0	0	0	0
1eb2d229840dca0c92577864926fa826	Corynebacterium tuberculostearicum strain Medalle X 16S ribosomal RNA, partial sequence	44	0	0	0	0	0	0	0	0	0	0	0	0	0	0	0	0	0	0	0	0	0	0	0	0	0	0	0	0	0	0	0	0	0	0	0	0	0	0	0	0	0	0	44	0	0	0	0
d08808c3198b5e44a470c9db9bde966d	Xenorhabdus poinarii strain DSM 4768 16S ribosomal RNA, partial sequence	43	0	0	0	0	0	0	0	0	0	0	0	0	0	0	0	0	0	0	0	0	0	0	0	0	0	0	8	0	14	0	0	0	0	0	0	0	0	0	0	0	0	0	0	0	0	0	21
6352ab29116d360c427116c6c68c4ac3	Anaplasma phagocytophilum strain Webster 16S ribosomal RNA gene, partial sequence	43	0	0	0	0	0	43	0	0	0	0	0	0	0	0	0	0	0	0	0	0	0	0	0	0	0	0	0	0	0	0	0	0	0	0	0	0	0	0	0	0	0	0	0	0	0	0	0
1922d774516bc336656f3a399acc099c	Pantoea brenneri strain LMG 5343 16S ribosomal RNA gene, partial sequence	42	0	0	0	0	0	0	0	0	0	0	0	0	0	0	0	0	0	0	0	0	0	0	0	0	0	0	0	0	0	0	0	0	0	42	0	0	0	0	0	0	0	0	0	0	0	0	0
eeb34d2d340a5a39521896d921ecc1ad	Quadrisphaera granulorum strain AG019 16S ribosomal RNA gene, partial sequence	42	0	0	0	0	0	0	42	0	0	0	0	0	0	0	0	0	0	0	0	0	0	0	0	0	0	0	0	0	0	0	0	0	0	0	0	0	0	0	0	0	0	0	0	0	0	0	0
003bbc1e18cc0223712d6e46559e7d5d	Povalibacter uvarum strain Zumi 37 16S ribosomal RNA gene, partial sequence	41	0	0	0	0	0	0	0	0	0	0	0	0	0	0	0	0	0	0	0	0	0	0	0	0	0	0	0	0	0	0	0	0	0	41	0	0	0	0	0	0	0	0	0	0	0	0	0
75f23c405f55929336477031c8b2c8c9	Syntrophomonas wolfei strain Goettingen G311 16S ribosomal RNA, partial sequence	41	0	0	0	0	0	0	0	0	0	0	0	0	0	0	0	0	0	0	0	0	0	0	0	0	0	0	0	0	0	0	0	0	0	0	0	0	0	0	0	0	0	0	0	0	0	0	0
e64606cf28cec5d318733b56dcec7358	Stenotrophomonas maltophilia strain NBRC 14161 16S ribosomal RNA gene, partial sequence	40	0	0	0	0	0	18	0	0	0	0	0	0	0	0	0	0	0	0	0	0	0	0	0	0	0	0	0	0	0	0	0	0	0	0	0	0	0	0	0	0	0	0	0	0	22	0	0
0ee3839e86a079147b4afef1a11cbb01	Anaplasma phagocytophilum strain Webster 16S ribosomal RNA gene, partial sequence	39	0	0	0	0	0	0	0	0	0	0	0	0	0	0	0	0	0	0	0	0	0	0	0	0	0	0	0	14	0	0	0	0	0	25	0	0	0	0	0	0	0	0	0	0	0	0	0
543c8c7c56e98c966e591a44450d2d74	Enterobacter tabaci strain YIM Hb-3 16S ribosomal RNA, partial sequence	39	0	0	0	0	0	0	0	0	0	0	0	0	0	0	0	0	0	0	0	0	0	0	0	0	0	0	0	0	0	0	0	0	0	39	0	0	0	0	0	0	0	0	0	0	0	0	0
f4c39a7b6ad14efb6e2dad84ca7c1d42	Chryseobacterium daecheongense strain NBRC 102008 16S ribosomal RNA gene, partial sequence	39	0	0	0	0	0	39	0	0	0	0	0	0	0	0	0	0	0	0	0	0	0	0	0	0	0	0	0	0	0	0	0	0	0	0	0	0	0	0	0	0	0	0	0	0	0	0	0
5d3b01553c948618b5cb3d617c7f864a	Xenorhabdus poinarii strain DSM 4768 16S ribosomal RNA, partial sequence	38	0	0	0	0	0	0	0	0	0	0	0	0	0	0	0	0	0	0	0	0	9	0	0	0	0	0	0	0	0	0	0	0	0	0	0	0	0	0	0	0	0	0	0	0	0	0	0
0221d98019fa01840afa487e4a870edc	Neisseria elongata subsp. nitroreducens strain B1019 16S ribosomal RNA, partial sequence	38	0	0	0	0	0	0	0	0	0	0	0	0	0	0	0	0	0	0	0	0	0	0	0	0	0	0	0	0	0	0	0	0	0	38	0	0	0	0	0	0	0	0	0	0	0	0	0
d93451a527d7479dde5fd4f18c3b569c	Acetobacter suratthaniensis strain AI32 16S ribosomal RNA, partial sequence	35	0	0	0	0	0	0	0	0	0	0	0	0	0	0	0	0	0	35	0	0	0	0	0	0	0	0	0	0	0	0	0	0	0	0	0	0	0	0	0	0	0	0	0	0	0	0	0
ecda8fca9c568900ed9453575edf290a	Acinetobacter vivianii strain NIPH 2168 16S ribosomal RNA, partial sequence	35	0	0	0	35	0	0	0	0	0	0	0	0	0	0	0	0	0	0	0	0	0	0	0	0	0	0	0	0	0	0	0	0	0	0	0	0	0	0	0	0	0	0	0	0	0	0	0
5b1cf66d006f13e23e797fd466ec99a5	Flavobacterium fryxellicola strain LMG 22022 16S ribosomal RNA gene, partial sequence	33	0	0	0	0	0	0	0	0	0	0	0	0	0	0	0	0	0	0	0	0	0	0	0	0	0	0	0	0	0	0	0	0	0	0	0	0	0	0	0	0	0	0	0	0	0	0	0
3834e449961345556593343c3d9a2683	Lactobacillus mellis strain Hon2N 16S ribosomal RNA gene, partial sequence	32	0	32	0	0	0	0	0	0	0	0	0	0	0	0	0	0	0	0	0	0	0	0	0	0	0	0	0	0	0	0	0	0	0	0	0	0	0	0	0	0	0	0	0	0	0	0	0
66512a22e6cb14749ad23703126f5984	Moraxella osloensis strain DSM 6998 16S ribosomal RNA gene, partial sequence	32	0	0	0	32	0	0	0	0	0	0	0	0	0	0	0	0	0	0	0	0	0	0	0	0	0	0	0	0	0	0	0	0	0	0	0	0	0	0	0	0	0	0	0	0	0	0	0
0f0b1a123f226b5f8835a9d4f246ec2f	Gilliamella intestini strain LMG 28358 16S ribosomal RNA, partial sequence	30	0	30	0	0	0	0	0	0	0	0	0	0	0	0	0	0	0	0	0	0	0	0	0	0	0	0	0	0	0	0	0	0	0	0	0	0	0	0	0	0	0	0	0	0	0	0	0
b3abc5d6aeced68346e028f578b407bf	Lactobacillus jensenii strain Gasser 62G 16S ribosomal RNA gene, partial sequence	30	0	0	0	0	0	0	0	0	0	0	0	0	0	0	0	0	0	0	0	0	0	0	0	0	0	0	0	0	0	0	0	0	0	0	0	0	0	0	0	0	0	0	0	0	0	0	0
a5cd591bbbd2ed828b3e99c5060c4a91	Curtobacterium oceanosedimentum strain ATCC 31317 16S ribosomal RNA gene, partial sequence	29	0	0	0	0	0	29	0	0	0	0	0	0	0	0	0	0	0	0	0	0	0	0	0	0	0	0	0	0	0	0	0	0	0	0	0	0	0	0	0	0	0	0	0	0	0	0	0
8e59691bc792d8c8d11b406924320a3c	Gilliamella apicola strain wkB1 16S ribosomal RNA, complete sequence	28	0	0	0	0	0	17	0	0	0	0	0	0	0	0	0	0	0	11	0	0	0	0	0	0	0	0	0	0	0	0	0	0	0	0	0	0	0	0	0	0	0	0	0	0	0	0	0
9d5d828a8fd51ffb3d3c09792a827b2c	Porphyromonas catoniae strain JCM 13863 16S ribosomal RNA gene, partial sequence	28	0	0	0	0	0	0	0	0	0	0	0	0	0	0	0	0	0	0	0	0	0	0	0	0	0	0	0	0	0	0	0	0	0	28	0	0	0	0	0	0	0	0	0	0	0	0	0
38fdcda95e0696f55e00fbb751fce3d4	Tepidimonas fonticaldi strain AT-A2 16S ribosomal RNA gene, partial sequence	28	0	0	0	0	0	0	0	0	0	0	0	0	0	0	0	0	0	0	0	0	0	0	0	0	0	0	0	0	0	0	0	0	0	0	0	0	0	28	0	0	0	0	0	0	0	0	0
ef303c88375efb2e9a38dcece49724ea	Acinetobacter proteolyticus strain NIPH 809 16S ribosomal RNA, partial sequence	28	0	0	0	0	0	0	0	0	0	0	0	0	0	0	0	0	0	0	0	0	0	0	0	0	0	0	0	0	0	0	0	0	0	0	0	0	0	0	0	0	0	0	0	0	0	0	0
81f4da5cf0042c7c694ccd94ec0a9e60	Finegoldia magna strain JCM 1766 16S ribosomal RNA gene, partial sequence	26	0	0	0	0	0	0	0	0	0	0	0	0	0	0	0	0	0	0	0	0	26	0	0	0	0	0	0	0	0	0	0	0	0	0	0	0	0	0	0	0	0	0	0	0	0	0	0
c4693f5b96cba7bda6755592fa787589	Brevundimonas diminuta strain NBRC 12697 16S ribosomal RNA gene, partial sequence	26	0	0	0	0	0	0	0	0	0	0	0	0	0	0	0	0	0	0	0	0	0	0	26	0	0	0	0	0	0	0	0	0	0	0	0	0	0	0	0	0	0	0	0	0	0	0	0
b1eec43bacb2447807455080a2e34296	Gemmatirosa kalamazoonesis strain KBS708 16S ribosomal RNA, partial sequence	26	0	26	0	0	0	0	0	0	0	0	0	0	0	0	0	0	0	0	0	0	0	0	0	0	0	0	0	0	0	0	0	0	0	0	0	0	0	0	0	0	0	0	0	0	0	0	0
eb43a8ffce0d9d84a96e360f8338b5a9	Abiotrophia defectiva strain GIFU 12707 16S ribosomal RNA gene, partial sequence	26	0	0	0	0	0	0	0	0	0	0	0	0	0	0	0	0	0	0	0	0	0	0	0	0	0	0	0	0	0	0	0	0	0	0	0	0	0	26	0	0	0	0	0	0	0	0	0
19db0a6086611aebc37029ca4ce170d5	Raoultella electrica strain 1GB 16S ribosomal RNA gene, partial sequence	26	0	0	0	0	14	0	0	0	0	0	0	0	0	0	0	0	0	0	0	0	0	0	0	0	0	0	0	0	0	0	0	0	0	0	0	0	0	0	0	0	0	0	0	0	0	0	0
1810b4cfe4ba769233da71708c54677d	Corynebacterium accolens strain CNCTC Th1/57 16S ribosomal RNA gene, partial sequence	25	0	0	0	0	0	0	0	0	0	0	0	0	0	0	0	0	0	0	0	0	0	0	0	0	0	0	0	0	0	0	0	0	0	25	0	0	0	0	0	0	0	0	0	0	0	0	0
d7d871232511fc3af4af88c51c9550d3	Pseudarcicella hirudinis strain E92 16S ribosomal RNA gene, partial sequence	25	0	0	0	0	0	0	0	0	0	0	0	0	0	0	0	0	0	0	0	0	0	0	0	0	0	0	0	0	0	0	0	0	0	0	0	0	0	0	0	0	0	0	0	0	0	0	25
5b9617b7bb7f7c43306303996552b100	Aquamicrobium lusatiense strain S1 16S ribosomal RNA gene, partial sequence	25	0	0	0	0	0	25	0	0	0	0	0	0	0	0	0	0	0	0	0	0	0	0	0	0	0	0	0	0	0	0	0	0	0	0	0	0	0	0	0	0	0	0	0	0	0	0	0
7849cac2eee36bf8e6ab22baeab21f10	Massilia niastensis strain 5516S-1 16S ribosomal RNA gene, partial sequence	24	0	0	0	0	0	0	0	0	0	0	0	0	24	0	0	0	0	0	0	0	0	0	0	0	0	0	0	0	0	0	0	0	0	0	0	0	0	0	0	0	0	0	0	0	0	0	0
5672ca9993f607e6501d886699e3f492	Pseudomonas mucidolens strain NBRC 103159 16S ribosomal RNA gene, partial sequence	24	0	24	0	0	0	0	0	0	0	0	0	0	0	0	0	0	0	0	0	0	0	0	0	0	0	0	0	0	0	0	0	0	0	0	0	0	0	0	0	0	0	0	0	0	0	0	0
09a6e11d5ab3504fafab30c4bc502e68	Constrictibacter antarcticus strain 262-8 16S ribosomal RNA gene, partial sequence	24	0	24	0	0	0	0	0	0	0	0	0	0	0	0	0	0	0	0	0	0	0	0	0	0	0	0	0	0	0	0	0	0	0	0	0	0	0	0	0	0	0	0	0	0	0	0	0
a4a7f2f3a90a6ecba28e7bd97d022a7e	Haemophilus parainfluenzae strain CCUG 12836 16S ribosomal RNA gene, partial sequence	24	0	0	0	0	0	0	0	0	0	0	0	0	0	0	0	0	0	0	0	0	0	0	0	0	0	0	0	0	0	0	0	0	0	24	0	0	0	0	0	0	0	0	0	0	0	0	0
85d677200d16cc49d080729d382e5180	Bartonella bacilliformis strain KC583 16S ribosomal RNA, partial sequence	24	0	0	0	0	0	0	0	0	0	0	0	0	0	0	0	0	0	0	0	0	0	0	0	0	0	0	0	0	0	0	0	0	0	0	0	0	0	0	0	0	0	0	0	0	0	0	0
bbec5c17f51bad3a64d61c0bd73938b3	Steroidobacter denitrificans strain FS 16S ribosomal RNA gene, partial sequence	23	0	0	0	0	0	0	0	0	0	0	0	0	0	0	0	0	0	0	0	0	0	0	0	0	0	0	0	0	0	0	0	0	0	23	0	0	0	0	0	0	0	0	0	0	0	0	0
0584bd0e17a4b079f6ad957821e646f6	Nocardioides nanhaiensis strain YIM M13091 16S ribosomal RNA, partial sequence	23	0	0	0	0	0	0	0	0	0	0	0	0	0	0	0	0	0	0	0	0	0	0	0	0	0	0	0	0	0	0	0	0	0	0	0	0	0	0	0	0	0	0	0	23	0	0	0
4a52109f99fa771f7f6811fd951a640c	Bosea vestrisii strain 34635 16S ribosomal RNA gene, partial sequence	22	0	22	0	0	0	0	0	0	0	0	0	0	0	0	0	0	0	0	0	0	0	0	0	0	0	0	0	0	0	0	0	0	0	0	0	0	0	0	0	0	0	0	0	0	0	0	0
8fbd1e71a6d6f61adb6cfbdd502e2366	Adhaeribacter aerophilus strain 6424S-25 16S ribosomal RNA gene, partial sequence	22	0	0	0	22	0	0	0	0	0	0	0	0	0	0	0	0	0	0	0	0	0	0	0	0	0	0	0	0	0	0	0	0	0	0	0	0	0	0	0	0	0	0	0	0	0	0	0
2ef919d390caea372ea1a1f9fa4047e4	Lawsonella clevelandensis strain X1036 16S ribosomal RNA, partial sequence	22	0	0	0	0	0	0	0	0	0	0	0	0	0	0	0	0	0	0	0	0	0	0	0	0	0	0	0	0	0	0	0	0	0	0	0	0	0	22	0	0	0	0	0	0	0	0	0
b33d3b91290bfc6d53343f612bf96479	Patulibacter brassicae strain SD 16S ribosomal RNA, partial sequence	22	0	0	0	0	0	0	0	0	0	0	0	0	0	0	0	0	0	0	0	0	0	0	0	0	0	0	0	0	0	0	0	0	0	0	0	0	0	0	0	0	0	0	0	0	0	0	0
5d4777c877beb750332fe6a73de5d558	Granulicatella balaenopterae strain M1975/96/1 16S ribosomal RNA gene, partial sequence	21	0	0	0	0	0	0	0	0	0	0	0	0	0	0	0	0	0	0	0	0	0	0	0	0	0	0	0	0	0	0	0	0	0	21	0	0	0	0	0	0	0	0	0	0	0	0	0
995c3dfed79a08e1d3b42f5bdc526e07	Lautropia mirabilis strain SSI AB 2188 16S ribosomal RNA gene, partial sequence	21	0	0	0	0	0	0	0	0	0	0	0	0	0	0	0	0	0	0	0	0	0	0	0	0	0	0	0	0	0	0	0	0	0	0	0	0	21	0	0	0	0	0	0	0	0	0	0
c5bd233be957b1d9fc9a3bc5dbbe3b02	Streptococcus sanguinis strain JCM 5708 16S ribosomal RNA gene, partial sequence	21	0	0	0	0	0	0	0	0	0	0	0	0	0	0	0	0	0	0	0	0	0	0	0	0	0	0	0	0	0	0	0	0	0	0	0	0	0	0	0	0	0	0	0	21	0	0	0
f89c30aa94db4b8ced60c0e038f90efb	Dyadobacter koreensis strain NBRC 101116 16S ribosomal RNA gene, partial sequence	21	0	0	0	0	21	0	0	0	0	0	0	0	0	0	0	0	0	0	0	0	0	0	0	0	0	0	0	0	0	0	0	0	0	0	0	0	0	0	0	0	0	0	0	0	0	0	0
1a40e2b98262e26e41c5d01b3e9e87f5	Brevundimonas diminuta strain NBRC 12697 16S ribosomal RNA gene, partial sequence	21	0	0	0	0	0	0	0	0	0	0	0	0	0	0	0	0	0	0	0	0	0	0	0	0	0	0	0	0	0	0	0	0	0	0	0	0	0	0	0	0	0	0	0	0	0	0	0
6e6f22e53747ce03da8dd49ae2ae1501	Corynebacterium amycolatum strain CCUG 35685 16S ribosomal RNA gene, partial sequence	20	0	0	0	20	0	0	0	0	0	0	0	0	0	0	0	0	0	0	0	0	0	0	0	0	0	0	0	0	0	0	0	0	0	0	0	0	0	0	0	0	0	0	0	0	0	0	0
216b0a81b5d56d612088680e5399f4f3	Pseudomonas mucidolens strain NBRC 103159 16S ribosomal RNA gene, partial sequence	20	0	0	0	0	0	0	0	0	0	0	0	0	0	0	0	0	0	0	0	0	0	0	0	0	0	0	0	0	0	0	0	0	0	0	0	0	0	0	0	0	20	0	0	0	0	0	0
28d589f63cafdd9e798f69afc028e31b	Lactobacillus sanfranciscensis strain JCM 5668 16S ribosomal RNA gene, partial sequence	20	0	0	0	0	0	20	0	0	0	0	0	0	0	0	0	0	0	0	0	0	0	0	0	0	0	0	0	0	0	0	0	0	0	0	0	0	0	0	0	0	0	0	0	0	0	0	0
1b942649ef3eab598cd77cd0d2f7bfb4	Lactobacillus bombicola strain R-53102 16S ribosomal RNA, partial sequence	20	0	0	0	0	0	20	0	0	0	0	0	0	0	0	0	0	0	0	0	0	0	0	0	0	0	0	0	0	0	0	0	0	0	0	0	0	0	0	0	0	0	0	0	0	0	0	0
69c0ec307b75fe1b266b95260189f07c	Sphingomonas hankookensis strain ODN7 16S ribosomal RNA gene, partial sequence	19	0	19	0	0	0	0	0	0	0	0	0	0	0	0	0	0	0	0	0	0	0	0	0	0	0	0	0	0	0	0	0	0	0	0	0	0	0	0	0	0	0	0	0	0	0	0	0
4a2727c439e07e2c555d9a46e8909fd6	Corynebacterium xerosis strain DSM 20743 16S ribosomal RNA gene, partial sequence	19	0	0	0	0	0	0	0	0	0	0	0	0	0	0	0	0	0	0	0	0	0	0	0	0	0	0	0	0	0	0	0	0	0	0	0	0	0	0	0	0	0	0	19	0	0	0	0
fc238d7afbb381d5c4b8459ba160f095	Acetobacter suratthaniensis strain AI32 16S ribosomal RNA, partial sequence	19	19	0	0	0	0	0	0	0	0	0	0	0	0	0	0	0	0	0	0	0	0	0	0	0	0	0	0	0	0	0	0	0	0	0	0	0	0	0	0	0	0	0	0	0	0	0	0
14fb371cc521f959d5c1c06b3af6602c	Conexibacter arvalis strain KV-962 16S ribosomal RNA gene, partial sequence	18	0	0	0	0	0	0	0	0	0	0	0	0	0	0	0	0	0	0	0	0	0	0	0	0	0	0	0	0	0	0	0	0	0	18	0	0	0	0	0	0	0	0	0	0	0	0	0
c88fdb6a2e4a5bb1cae70e8b9c259c94	Nocardioides rubriscoriae strain : Sco-A25 16S ribosomal RNA, partial sequence	18	0	0	0	0	0	0	0	0	0	0	0	0	0	0	0	0	0	0	0	0	0	0	0	0	0	0	0	0	0	0	0	0	0	0	0	0	0	18	0	0	0	0	0	0	0	0	0
34d9f719833f379d187cb1cb6c1e6fa2	Lactobacillus hokkaidonensis strain LOOC260 16S ribosomal RNA gene, partial sequence	18	0	0	0	0	0	18	0	0	0	0	0	0	0	0	0	0	0	0	0	0	0	0	0	0	0	0	0	0	0	0	0	0	0	0	0	0	0	0	0	0	0	0	0	0	0	0	0
7ca9d2c5a85a2daf6d8bc678020aa1d2	Lactobacillus sanfranciscensis strain JCM 5668 16S ribosomal RNA gene, partial sequence	18	18	0	0	0	0	0	0	0	0	0	0	0	0	0	0	0	0	0	0	0	0	0	0	0	0	0	0	0	0	0	0	0	0	0	0	0	0	0	0	0	0	0	0	0	0	0	0
427c00ae635f0e41fb95bf39c78ad2c4	Raoultella electrica strain 1GB 16S ribosomal RNA gene, partial sequence	17	0	0	0	0	0	0	0	0	0	0	0	0	0	0	0	9	0	0	0	0	0	0	0	0	0	0	0	0	0	0	8	0	0	0	0	0	0	0	0	0	0	0	0	0	0	0	0
56a7549b0a866c79582d99c9887493d4	Snodgrassella alvi strain wkB2 16S ribosomal RNA, complete sequence	17	0	0	0	0	0	0	0	0	0	0	0	0	0	0	0	0	0	0	0	0	0	0	0	0	0	0	0	0	0	0	0	17	0	0	0	0	0	0	0	0	0	0	0	0	0	0	0
4dad5dea94445cb24f1928d7e686fa86	Serinicoccus chungangensis strain CAU 9536 16S ribosomal RNA gene, partial sequence	17	0	0	0	0	0	0	0	0	0	0	0	0	0	0	0	0	0	0	0	0	0	0	0	0	0	0	0	0	0	0	0	0	0	0	0	0	17	0	0	0	0	0	0	0	0	0	0
d7aa4c6c813c7d5b362a069eefed376f	Sphingomonas aquatilis strain NBRC 16722 16S ribosomal RNA gene, partial sequence	17	0	0	0	0	0	0	0	0	0	0	0	0	0	0	0	0	0	0	0	0	0	0	0	0	0	0	0	0	0	0	0	0	0	0	0	0	0	0	0	0	0	0	17	0	0	0	0
dafef3dfeaff1b3e8065e71f27e8bffb	Neisseria sicca strain ATCC 29256 16S ribosomal RNA, partial sequence	16	0	0	0	0	0	0	0	0	0	0	0	0	0	0	0	0	0	0	0	0	0	0	0	0	0	0	0	0	0	0	0	16	0	0	0	0	0	0	0	0	0	0	0	0	0	0	0
12c49e1eca0faa21a9592ef1cc24581d	Corallomonas stylophorae strain KTSW-6 16S ribosomal RNA gene, partial sequence	16	16	0	0	0	0	0	0	0	0	0	0	0	0	0	0	0	0	0	0	0	0	0	0	0	0	0	0	0	0	0	0	0	0	0	0	0	0	0	0	0	0	0	0	0	0	0	0
7c5e8ae3d0e39ab385e6cf78670ef103	Micrococcus terreus strain V3M1 16S ribosomal RNA gene, partial sequence	15	0	0	0	0	0	0	0	0	0	0	0	15	0	0	0	0	0	0	0	0	0	0	0	0	0	0	0	0	0	0	0	0	0	0	0	0	0	0	0	0	0	0	0	0	0	0	0
9f5d9e572a3ef0d82c1e5fb905c11f0e	Corynebacterium amycolatum strain CCUG 35685 16S ribosomal RNA gene, partial sequence	15	0	0	0	0	0	0	0	0	0	0	0	0	0	0	0	0	0	0	0	0	0	0	0	0	0	0	0	0	0	0	15	0	0	0	0	0	0	0	0	0	0	0	0	0	0	0	0
f9201bddc0aa0efef2835ebaaf8e6108	Actinomyces oris strain WVU 474 16S ribosomal RNA gene, partial sequence	15	0	0	0	0	0	0	0	0	0	0	0	0	0	0	0	0	0	0	0	0	0	0	0	0	0	0	0	0	0	0	0	0	0	15	0	0	0	0	0	0	0	0	0	0	0	0	0
6dc4030696bf23b52dca8e0b613ae656	Enterococcus gallinarum strain LMG 13129 16S ribosomal RNA, partial sequence	15	0	0	0	0	0	0	0	0	0	0	0	0	0	0	0	0	0	0	0	0	0	0	0	0	0	0	0	0	0	0	0	0	0	0	0	0	0	0	0	0	0	0	0	0	0	0	0
770894187234a619259a4c245e3f5638	Snodgrassella alvi strain wkB2 16S ribosomal RNA, complete sequence	15	0	0	0	0	0	15	0	0	0	0	0	0	0	0	0	0	0	0	0	0	0	0	0	0	0	0	0	0	0	0	0	0	0	0	0	0	0	0	0	0	0	0	0	0	0	0	0
5d913bdcb24af12afa654dffb44ca733	Acinetobacter pragensis strain ANC 4149 16S ribosomal RNA, partial sequence	14	0	0	0	0	14	0	0	0	0	0	0	0	0	0	0	0	0	0	0	0	0	0	0	0	0	0	0	0	0	0	0	0	0	0	0	0	0	0	0	0	0	0	0	0	0	0	0
defcdc0ecb0845cbf06a02ae9efe8edd	Verrucomicrobium spinosum strain DSM 4136 16S ribosomal RNA gene, partial sequence	14	0	0	0	0	0	0	0	0	0	0	0	0	0	0	0	0	0	0	0	0	0	0	0	0	0	0	0	0	0	0	0	0	0	0	0	0	0	0	0	0	0	0	0	0	0	0	0
ffb296798b9f704f4db6cf24a8e6ffbc	Moraxella osloensis strain A1920 16S ribosomal RNA, partial sequence	14	0	0	0	0	0	0	0	0	0	0	0	0	0	0	0	0	0	0	0	0	0	0	0	0	0	0	0	0	0	0	0	0	0	0	0	0	0	0	0	0	0	0	0	0	0	0	0
4ad8272c071c9361842413c752108258	Ideonella paludis strain KBP-31 16S ribosomal RNA, partial sequence	14	0	0	0	0	0	14	0	0	0	0	0	0	0	0	0	0	0	0	0	0	0	0	0	0	0	0	0	0	0	0	0	0	0	0	0	0	0	0	0	0	0	0	0	0	0	0	0
2589aaecae473e853abb6af12388434d	Burkholderia catarinensis strain 89 16S ribosomal RNA, partial sequence	13	0	0	0	0	0	0	0	0	0	0	0	0	0	0	0	0	0	0	0	0	0	0	13	0	0	0	0	0	0	0	0	0	0	0	0	0	0	0	0	0	0	0	0	0	0	0	0
20c69d24b3a04bdf9215479319af4749	Aeromicrobium ginsengisoli strain Gsoil 098 16S ribosomal RNA gene, partial sequence	13	0	0	0	0	0	0	0	0	0	0	0	0	0	0	0	0	0	0	0	0	0	0	0	0	0	0	0	0	0	0	0	0	0	13	0	0	0	0	0	0	0	0	0	0	0	0	0
bde88f505a43f56c025add3d93e1cb74	Micrococcus aloeverae strain AE-6 16S ribosomal RNA, partial sequence	13	0	0	0	0	0	0	0	0	0	0	0	0	0	0	0	0	0	0	0	0	0	0	0	0	0	0	0	0	0	0	0	0	0	0	0	0	0	0	13	0	0	0	0	0	0	0	0
c1504330612829849a2986d66cac38fa	Corynebacterium ihumii strain GD7 16S ribosomal RNA, partial sequence	13	0	0	0	0	0	0	0	0	0	0	0	0	0	0	0	0	0	0	0	0	0	0	0	0	0	0	0	0	0	0	0	0	0	0	0	0	0	0	0	0	0	0	0	0	0	0	0
708e2c17fe898e214129387d8007baba	Flavobacterium limnosediminis strain JC2902 16S ribosomal RNA gene, partial sequence	13	0	0	0	0	0	0	0	0	0	0	0	0	0	0	0	0	0	0	0	0	0	0	0	0	0	0	0	0	0	0	0	0	0	0	0	0	0	0	0	0	0	0	0	0	0	0	0
1933b7a28c2e83ab28ef5531e92e835d	Corynebacterium durum strain IBS G15036 16S ribosomal RNA gene, partial sequence	12	0	0	0	0	0	0	0	0	0	0	0	0	0	0	0	0	0	0	12	0	0	0	0	0	0	0	0	0	0	0	0	0	0	0	0	0	0	0	0	0	0	0	0	0	0	0	0
15820d37614e0dcc0c9edee69b6a2a48	Micrococcus terreus strain V3M1 16S ribosomal RNA gene, partial sequence	12	0	0	0	0	0	0	0	0	0	0	0	0	0	0	0	0	0	0	0	0	0	0	12	0	0	0	0	0	0	0	0	0	0	0	0	0	0	0	0	0	0	0	0	0	0	0	0
8265b5032a80b11fc718753cfb72de11	Lactobacillus sakei strain NBRC 15893 16S ribosomal RNA gene, partial sequence	12	0	0	0	0	0	0	0	0	0	0	0	0	0	0	0	0	0	0	0	0	0	0	0	0	0	0	0	0	0	0	0	12	0	0	0	0	0	0	0	0	0	0	0	0	0	0	0
74107cde2db980fe73d7da77b7a56d63	Sphingomonas lutea strain JS5 16S ribosomal RNA, partial sequence	12	0	0	0	0	0	0	0	0	0	0	0	0	0	0	0	0	0	0	0	0	0	0	0	0	0	0	0	0	0	0	0	0	0	12	0	0	0	0	0	0	0	0	0	0	0	0	0
c7dc9c7fe28cec48d4e6e57dfff24981	Gemella taiwanensis strain NTUH_5572 16S ribosomal RNA, partial sequence	12	0	0	0	0	0	0	0	0	0	0	0	0	0	0	0	0	0	0	0	0	0	0	0	0	0	0	0	0	0	0	0	0	0	12	0	0	0	0	0	0	0	0	0	0	0	0	0
b08eadb4005c8d0fd2df8cf63079ac6d	Acidibacter ferrireducens strain MCF85 16S ribosomal RNA gene, partial sequence	12	0	0	0	0	0	0	0	0	0	0	0	0	0	0	0	0	0	0	0	0	0	0	0	0	0	0	0	0	0	0	0	0	0	12	0	0	0	0	0	0	0	0	0	0	0	0	0
d1b7987c5381d511d0ad1ee52ff21cd1	Corynebacterium thomssenii strain DSM 44276 16S ribosomal RNA gene, partial sequence	12	0	0	0	0	0	0	0	0	0	0	0	0	0	0	0	0	0	0	0	0	0	0	0	0	0	0	0	0	0	0	0	0	0	0	12	0	0	0	0	0	0	0	0	0	0	0	0
3d6c9cc03fd9814ebfad6b3925ce184a	Sphingomonas rosea strain PB196 16S ribosomal RNA gene, partial sequence	11	0	0	0	0	0	0	0	0	0	0	0	0	0	0	0	0	0	0	0	0	0	0	0	11	0	0	0	0	0	0	0	0	0	0	0	0	0	0	0	0	0	0	0	0	0	0	0
35513690c9f2c4fe12917b88bb1acf16	Corynebacterium matruchotii strain DSM 20635 16S ribosomal RNA gene, partial sequence	11	0	0	0	0	0	0	0	0	0	0	0	0	0	0	0	0	0	0	0	0	0	0	0	0	0	0	0	0	0	0	0	0	0	11	0	0	0	0	0	0	0	0	0	0	0	0	0
c2548151fb5de0874f1b830c1b7e9f3d	Uruburuella suis strain 1258/02 16S ribosomal RNA, partial sequence	11	0	0	0	0	0	11	0	0	0	0	0	0	0	0	0	0	0	0	0	0	0	0	0	0	0	0	0	0	0	0	0	0	0	0	0	0	0	0	0	0	0	0	0	0	0	0	0
41b5b08aba47efcc60fd3dd413537cc7	Lactobacillus sanfranciscensis strain L-12 16S ribosomal RNA, partial sequence	11	11	0	0	0	0	0	0	0	0	0	0	0	0	0	0	0	0	0	0	0	0	0	0	0	0	0	0	0	0	0	0	0	0	0	0	0	0	0	0	0	0	0	0	0	0	0	0
e66e8435d2c358b93c2cef0e322977b1	Lysobacter caeni strain BUT-8 16S ribosomal RNA, partial sequence	10	0	0	0	0	0	0	0	0	0	0	10	0	0	0	0	0	0	0	0	0	0	0	0	0	0	0	0	0	0	0	0	0	0	0	0	0	0	0	0	0	0	0	0	0	0	0	0
d0d30a5776f9112498e5508048426fdd	Rothia mucilaginosa strain DSM 20746 16S ribosomal RNA gene, partial sequence	10	0	0	0	0	0	0	0	0	0	0	0	0	10	0	0	0	0	0	0	0	0	0	0	0	0	0	0	0	0	0	0	0	0	0	0	0	0	0	0	0	0	0	0	0	0	0	0
920579c49a59f0144648395c259784cc	Aciditerrimonas ferrireducens strain IC-180 16S ribosomal RNA gene, partial sequence	10	0	0	0	0	0	0	0	0	0	0	0	0	0	0	0	0	0	0	0	0	0	0	0	0	0	0	0	0	0	0	0	0	0	10	0	0	0	0	0	0	0	0	0	0	0	0	0
2fc446b523527a93d16bd96ab5d462cc	Archangium gephyra strain DSM 2261 16S ribosomal RNA gene, partial sequence	10	0	0	0	0	0	0	0	0	0	0	0	0	0	0	0	0	0	0	0	0	0	0	0	0	0	0	0	0	0	0	0	0	0	10	0	0	0	0	0	0	0	0	0	0	0	0	0
a08b3f43b7fd7e39734cb3ac353787ab	Rheinheimera tangshanensis strain JA3-B52 16S ribosomal RNA gene, partial sequence	10	0	0	0	0	0	0	0	0	0	0	0	0	0	0	0	0	0	0	0	0	0	0	0	0	0	0	0	0	0	0	0	0	0	10	0	0	0	0	0	0	0	0	0	0	0	0	0
92dba012cb6f24a34e5839a156a9e2bc	Corynebacterium xerosis strain DSM 20743 16S ribosomal RNA gene, partial sequence	10	0	0	0	0	0	0	0	0	0	0	0	0	0	0	0	0	0	0	0	0	0	0	0	0	0	0	0	0	0	0	0	0	0	0	0	0	0	10	0	0	0	0	0	0	0	0	0
5ed5f277cdc162eb9e14b08cb6500181	Haemophilus haemolyticus strain CIP 103290 16S ribosomal RNA, partial sequence	10	0	0	0	0	0	0	0	0	0	0	0	0	0	0	0	0	0	0	0	0	0	0	0	0	0	0	0	0	0	0	0	0	0	0	0	0	0	10	0	0	0	0	0	0	0	0	0
805b82aa174ba8333be8466592b9a75e	Comamonas terrigena strain NBRC 12685 16S ribosomal RNA gene, partial sequenceref|NR_113613.1| Comamonas terrigena strain NBRC 13299 16S ribosomal RNA gene,partial sequence	10	0	0	0	0	0	0	0	0	0	0	0	0	0	0	0	0	0	0	0	0	0	0	0	0	0	0	0	0	0	0	0	0	0	0	0	0	0	0	0	0	0	0	0	0	10	0	0
0e548aeba98deca5181e9d15b66c11d4	Streptococcus tigurinus strain AZ_3a 16S ribosomal RNA gene, partial sequence	10	0	0	0	0	0	0	0	0	0	0	0	0	0	0	0	0	0	0	0	0	0	0	0	0	0	0	0	0	0	0	0	0	0	0	0	0	0	0	0	0	0	0	0	0	0	0	0
f0941dfca6d4bd2e04ecefe97abcbf0a	Fructobacillus pseudoficulneus strain LC 51 16S ribosomal RNA gene, partial sequence	10	0	0	0	0	0	0	0	0	0	0	0	0	0	0	0	0	0	0	0	0	0	0	0	0	0	0	0	0	0	0	0	0	0	0	0	0	0	0	0	0	0	0	0	0	0	0	0
b7735431b341660110f1b4c87f569150	Propionivibrio militaris strain MP 16S ribosomal RNA gene, partial sequence	10	0	0	0	0	0	10	0	0	0	0	0	0	0	0	0	0	0	0	0	0	0	0	0	0	0	0	0	0	0	0	0	0	0	0	0	0	0	0	0	0	0	0	0	0	0	0	0
b51614c34abbb9ea9cf061b8e28dc333	Pseudomonas turukhanskensis strain IB1.1 16S ribosomal RNA, partial sequence	10	0	0	0	0	0	10	0	0	0	0	0	0	0	0	0	0	0	0	0	0	0	0	0	0	0	0	0	0	0	0	0	0	0	0	0	0	0	0	0	0	0	0	0	0	0	0	0
b7f98ddfb261a0a14311da4bcafef80e	Methylobacterium radiotolerans strain JCM 2831 16S ribosomal RNA, partial sequence	10	0	0	0	0	0	10	0	0	0	0	0	0	0	0	0	0	0	0	0	0	0	0	0	0	0	0	0	0	0	0	0	0	0	0	0	0	0	0	0	0	0	0	0	0	0	0	0
560c202792dd13f10011fa4606dee46e	Rothia dentocariosa strain ATCC 17931 16S ribosomal RNA, partial sequence	9	0	0	0	0	0	0	0	0	0	0	9	0	0	0	0	0	0	0	0	0	0	0	0	0	0	0	0	0	0	0	0	0	0	0	0	0	0	0	0	0	0	0	0	0	0	0	0
25a13f2972c9a83bf69116c7cd031ccd	Buchnera aphidicola str. Sg (Schizaphis graminum) 16S ribosomal RNA, complete sequence	9	0	0	0	0	0	0	0	0	0	0	0	0	0	0	0	0	0	0	0	0	0	0	0	0	0	0	0	9	0	0	0	0	0	0	0	0	0	0	0	0	0	0	0	0	0	0	0
ac35b016678fc417064dd6bb51631427	Fructobacillus pseudoficulneus strain LC 51 16S ribosomal RNA gene, partial sequence	9	0	0	0	0	0	0	0	0	0	0	0	0	0	0	0	0	0	0	0	0	0	0	0	0	0	0	0	0	0	0	0	0	9	0	0	0	0	0	0	0	0	0	0	0	0	0	0
d0c364450b1808d63bb14052236179f2	Kocuria marina strain KMM 3905 16S ribosomal RNA gene, partial sequence	9	0	0	0	0	0	0	0	0	0	0	0	0	0	0	0	0	0	0	0	0	0	0	0	0	0	0	0	0	0	0	0	0	0	0	0	0	0	9	0	0	0	0	0	0	0	0	0
80057efcf26bea24a4898affd4d6ec3a	Streptococcus infantis strain GTC 849 16S ribosomal RNA gene, partial sequence	9	0	0	0	0	0	0	0	0	0	0	0	0	0	0	0	0	0	0	0	0	0	0	0	0	0	0	0	0	0	0	0	0	0	0	0	0	0	0	0	0	0	0	9	0	0	0	0
5f17b95c9d0bbcb29a2997f144b2a832	Sphingomonas hankookensis strain ODN7 16S ribosomal RNA gene, partial sequence	9	0	0	0	0	0	9	0	0	0	0	0	0	0	0	0	0	0	0	0	0	0	0	0	0	0	0	0	0	0	0	0	0	0	0	0	0	0	0	0	0	0	0	0	0	0	0	0
34cc0cd97f91a30e629e3a4e324e15a9	Psychrobacter aestuarii strain SC35 16S ribosomal RNA gene, partial sequence	9	0	0	0	0	0	9	0	0	0	0	0	0	0	0	0	0	0	0	0	0	0	0	0	0	0	0	0	0	0	0	0	0	0	0	0	0	0	0	0	0	0	0	0	0	0	0	0
e730cd82dc7e7e32b0676884a7d56eec	Nocardiopsis dassonvillei strain DSM 43111 16S ribosomal RNA, partial sequence	8	0	0	0	0	0	0	0	0	0	0	0	0	0	0	0	0	0	0	0	0	0	0	0	0	0	0	0	0	0	0	0	0	0	8	0	0	0	0	0	0	0	0	0	0	0	0	0
836bb026f9e30d0d260de70163776440	Lactobacillus apis strain R4B 16S ribosomal RNA gene, partial sequence	8	0	0	0	0	0	8	0	0	0	0	0	0	0	0	0	0	0	0	0	0	0	0	0	0	0	0	0	0	0	0	0	0	0	0	0	0	0	0	0	0	0	0	0	0	0	0	0
97e1178a1bd5fe75097290b4a6b00fcd	Brachybacterium conglomeratum strain J 1015 16S ribosomal RNA gene, partial sequence	7	0	0	0	0	0	0	0	0	0	0	0	0	0	0	0	0	0	0	0	0	0	0	0	0	0	0	0	0	0	7	0	0	0	0	0	0	0	0	0	0	0	0	0	0	0	0	0
7c0f259963ae004c5b6183ff6ac29e83	Haemophilus parainfluenzae strain CCUG 12836 16S ribosomal RNA gene, partial sequence	7	0	0	0	0	0	0	0	0	0	0	0	0	0	0	0	0	0	0	0	0	0	0	0	0	0	0	0	0	0	0	0	0	0	0	7	0	0	0	0	0	0	0	0	0	0	0	0
c78d341fc3cf51b63d0e1e665f90b99e	Lactobacillus iners strain DSM 13335 16S ribosomal RNA gene, partial sequence	7	0	0	0	0	0	0	0	0	0	0	0	0	0	0	0	0	0	0	0	0	0	0	0	0	0	0	0	0	0	0	0	0	0	0	7	0	0	0	0	0	0	0	0	0	0	0	0
73258d13a50e8a6296d3f532bb79d6f4	Lactococcus taiwanensis strain 0905C15 16S ribosomal RNA gene, partial sequence	7	0	0	0	0	0	0	0	0	0	0	0	0	0	0	0	0	0	0	0	0	0	0	0	0	0	0	0	0	0	0	0	0	0	0	0	0	0	0	0	0	0	0	0	0	0	0	0
96eac2171ddedb7d30c19bfbc0e52fca	Paracoccus sphaerophysae strain Zy-3 16S ribosomal RNA gene, partial sequence	6	0	0	0	0	0	0	0	0	0	0	6	0	0	0	0	0	0	0	0	0	0	0	0	0	0	0	0	0	0	0	0	0	0	0	0	0	0	0	0	0	0	0	0	0	0	0	0
c2bee263e06074a5aeee3d0f3ca7ad29	Staphylococcus sciuri subsp. rodentium strain GTC 844 16S ribosomal RNA gene, partial sequence	6	0	0	0	0	0	0	0	0	0	0	0	0	0	0	0	0	0	0	0	0	0	0	0	6	0	0	0	0	0	0	0	0	0	0	0	0	0	0	0	0	0	0	0	0	0	0	0
7e095aad80f447dac8b743d25d94bfe5	Sphingomonas dokdonensis strain DS-4 16S ribosomal RNA gene, partial sequence	6	0	0	6	0	0	0	0	0	0	0	0	0	0	0	0	0	0	0	0	0	0	0	0	0	0	0	0	0	0	0	0	0	0	0	0	0	0	0	0	0	0	0	0	0	0	0	0
a8a1e51f3458cbfd9f1152121dc105f0	Fructobacillus pseudoficulneus strain LC 51 16S ribosomal RNA gene, partial sequence	6	0	0	0	0	0	0	0	0	0	0	0	0	0	0	0	0	0	0	0	0	0	0	0	0	0	0	0	0	0	0	0	0	0	0	0	6	0	0	0	0	0	0	0	0	0	0	0
ce30d5c88e5bd5da8275d7561361164a	Tessaracoccus rhinocerotis strain YIM 101269 16S ribosomal RNA, complete sequence	6	0	0	0	0	0	0	0	0	0	0	0	0	0	0	0	0	0	0	0	0	0	0	0	0	0	0	0	0	0	0	0	0	0	0	0	0	0	0	0	0	0	0	0	0	0	0	0
90e82f9e82fdff1c94d13255282be5c9	Lactobacillus plantarum strain CIP 103151 16S ribosomal RNA gene, partial sequence	5	0	0	0	0	0	0	0	0	0	0	0	0	0	0	0	0	0	0	0	0	0	0	0	0	0	0	0	0	0	0	0	5	0	0	0	0	0	0	0	0	0	0	0	0	0	0	0
81e58efb83606f4f278e3efff31f846f	Paracoccus communis strain S3 16S ribosomal RNA, partial sequence	5	0	0	0	0	0	5	0	0	0	0	0	0	0	0	0	0	0	0	0	0	0	0	0	0	0	0	0	0	0	0	0	0	0	0	0	0	0	0	0	0	0	0	0	0	0	0	0
0ecf1b67aefd9138f2d15e2505ff8e17	Pseudomonas syringae strain DC3000 16S ribosomal RNA, partial sequence	4	0	0	0	0	0	4	0	0	0	0	0	0	0	0	0	0	0	0	0	0	0	0	0	0	0	0	0	0	0	0	0	0	0	0	0	0	0	0	0	0	0	0	0	0	0	0	0
[truncated: 17 more columns]
